# Supplementary material for: To develop online platform and determine its effectiveness in ENHANCING DIABetes knowledge among diabetes patients in primary CARE clinic (Enhancing-Diab-Care Study): Study protocol
Source: PLoS One. 2025 May 5;20(5):e0323102. doi: 10.1371/journal.pone.0323102 (PMC12052173; doi:10.1371/journal.pone.0323102)
Supplement: S1 — (ZIP) [file pone.0323102.s001.zip]

Archive with 4 entries (4 files):
- Enhancing-Diab-Care Study Questionnaire .docx
- PIS BI .docx
- SPIRIT Checklist.docx
- Study Protocol Version 4.0.docx
